# Supplementary material for: Prefrontal Cortex Hemodynamics and Functional Connectivity Changes during Performance Working Memory Tasks in Older Adults with Sleep Disorders
Source: Brain Sci. 2023 Mar 15;13(3):497. doi: 10.3390/brainsci13030497 (PMC10046575; doi:10.3390/brainsci13030497)
Supplement: Supplementary file 1 [file brainsci-13-00497-s001.zip]

Archive with 1 entries (1 files):
- brainsci-2234344-supplementary.pdf
